# Supplementary material for: Benchmarking a highly selective USP30 inhibitor for enhancement of mitophagy and pexophagy
Source: Life Sci Alliance. 2021 Nov 29;5(2):e202101287. doi: 10.26508/lsa.202101287 (PMC8645336; doi:10.26508/lsa.202101287)
Supplement: Supplementary file 2 [file LSA-2021-01287_SdataF2.1.xlsx]

## Sheet: Fig2A
Figure 2A
TOM20
		Image Name	Channel	Name	Signal			TOM20/Actin	(TOM20/Actin)*100
	PAR DMSO	0014691_01	800	1	93800		PAR DMSO	0.0384426	3.84426
	PAR AO	0014691_01	800	2	43400		PAR AO	0.0163158	1.63158
	PAR CMPD39	0014691_01	800	3	77400		PAR CMPD39	0.0286667	2.86667
	PAR AO/CMPD39	0014691_01	800	4	20200		PAR AO/CMPD39	0.00687075	0.687075
	KO1E DMSO	0014691_01	800	5	70800		KO1E DMSO	0.0241638	2.41638
	KO1E AO	0014691_01	800	6	25400		KO1E AO	0.00907143	0.907143
	KO1E CMPD39	0014691_01	800	7	83000		KO1E CMPD39	0.0310861	3.10861
	KO1E AO/CMPD39	0014691_01	800	8	29500		KO1E AO/CMPD39	0.0103147	1.03147
Actin
		Image Name	Channel	Name	Signal
	PAR DMSO	0014693_01	700	1	2440000
	PAR AO	0014693_01	700	2	2660000
	PAR CMPD39	0014693_01	700	3	2700000
	PAR AO/CMPD39	0014693_01	700	4	2940000
	KO1E DMSO	0014693_01	700	5	2930000
	KO1E AO	0014693_01	700	6	2800000
	KO1E CMPD39	0014693_01	700	7	2670000
	KO1E AO/CMPD39	0014693_01	700	8	2860000

## Sheet: Fig2C
Figure 2C
EXPT1 (Shown in 2B)
TOM20 - Total
		Image Name	Channel	Name	Signal			Percentage Ubiquitinated -TOM20			Percentage Ubiquitinated -TOM20
	PAR DMSO	0009948_04	800	1	97100		PAR DMSO	-0.100616				EXPT1	EXPT2
	PAR AO	0009948_04	800	2	86000		PAR AO	1.53423			PAR AO	1.53423	0.329996
	PAR CMPD39	0009948_04	800	3	87300		PAR CMPD39	0.0719985			PAR AO/CMPD39	4.44767	1.5634
	PAR AO/CMPD39	0009948_04	800	4	72400		PAR AO/CMPD39	4.44767			KO1E AO	7.05381	4.33315
	KO1E DMSO	0009948_04	800	5	66000		KO1E DMSO	0.318678			KO1E AO/CMPD39	5.80297	3.87295
	KO1E AO	0009948_04	800	6	58900		KO1E AO	7.05381
	KO1E CMPD39	0009948_04	800	7	98500		KO1E CMPD39	0.180385
	KO1E AO/CMPD39	0009948_04	800	8	69800		KO1E AO/CMPD39	5.80297
TOM20 - Ub		Image Name	Channel	Name	Signal
	PAR DMSO	0009948_04	800	9	-97.6
	PAR AO	0009948_04	800	10	1340
	PAR CMPD39	0009948_04	800	11	62.9
	PAR AO/CMPD39	0009948_04	800	12	3370
	KO1E DMSO	0009948_04	800	13	211
	KO1E AO	0009948_04	800	14	4470
	KO1E CMPD39	0009948_04	800	15	178
	KO1E AO/CMPD39	0009948_04	800	16	4300
EXPT2
TOM20 - Total
		Image Name	Channel	Name	Signal			Percentage Ubiquitinated -TOM20
	PAR DMSO	0003560_01	800	1	13400000		PAR DMSO	-0.152471
	PAR AO	0003560_01	800	2	19300000		PAR AO	0.329996
	PAR CMPD39	0003560_01	800	3	18800000		PAR CMPD39	-0.0606751
	PAR AO/CMPD39	0003560_01	800	4	17000000		PAR AO/CMPD39	1.5634
	KO1E DMSO	0003560_01	800	5	14800000		KO1E DMSO	-0.0659895
	KO1E AO	0003560_01	800	6	11900000		KO1E AO	4.33315
	KO1E CMPD39	0003560_01	800	7	16500000		KO1E CMPD39	0.00265447
	KO1E AO/CMPD39	0003560_01	800	8	13800000		KO1E AO/CMPD39	3.87295
TOM20 - Ub		Image Name	Channel	Name	Signal
	PAR DMSO	0003560_01	800	9	-20400
	PAR AO	0003560_01	800	10	63900
	PAR CMPD39	0003560_01	800	11	-11400
	PAR AO/CMPD39	0003560_01	800	12	270000
	KO1E DMSO	0003560_01	800	13	-9760
	KO1E AO	0003560_01	800	14	539000
	KO1E CMPD39	0003560_01	800	15	438
	KO1E AO/CMPD39	0003560_01	800	16	556000

## Sheet: Fig 2D
Figure 2D
EXPT1 (Shown in 2B)
SYNJ2BP -Total
		Image Name	Channel	Name	Signal			Percentage Ubiquitinated -SYNJ2BP				Percentage Ubiquitinated -SYNJ2BP
	PAR DMSO	0011289_02	800	1	47000		PAR DMSO	-0.0158749					EXPT1	EXPT2
	PAR AO	0011289_02	800	2	44300		PAR AO	1.35827				PAR AO	1.35827	0.352816
	PAR CMPD39	0011289_02	800	3	45900		PAR CMPD39	0.0907672				PAR AO/CMPD39	1.61898	0.543843
	PAR AO/CMPD39	0011289_02	800	4	49100		PAR AO/CMPD39	1.61898				KO1E AO	2.13295	1.69862
	KO1E DMSO	0011289_02	800	5	49200		KO1E DMSO	0.147952				KO1E AO/CMPD39	2.38861	1.36359
	KO1E AO	0011289_02	800	6	45700		KO1E AO	2.13295
	KO1E CMPD39	0011289_02	800	7	46500		KO1E CMPD39	0.137231
	KO1E AO/CMPD39	0011289_02	800	8	42500		KO1E AO/CMPD39	2.38861
SYNJ2BP -Ub		Image Name	Channel	Name	Signal
	PAR DMSO	0011289_02	800	9	-7.46
	PAR AO	0011289_02	800	10	610
	PAR CMPD39	0011289_02	800	11	41.7
	PAR AO/CMPD39	0011289_02	800	12	808
	KO1E DMSO	0011289_02	800	13	72.9
	KO1E AO	0011289_02	800	14	996
	KO1E CMPD39	0011289_02	800	15	63.9
	KO1E AO/CMPD39	0011289_02	800	16	1040
EXPT2
SYNJ2BP -Total		Image Name	Channel	Name	Signal			Percentage Ubiquitinated -SYNJ2BP
	PAR DMSO	0008782_01	800	1	24000000		PAR DMSO	-0.110539
	PAR AO	0008782_01	800	2	24600000		PAR AO	0.352816
	PAR CMPD39	0008782_01	800	3	22300000		PAR CMPD39	-0.0677589
	PAR AO/CMPD39	0008782_01	800	4	26700000		PAR AO/CMPD39	0.543843
	KO1E DMSO	0008782_01	800	5	27300000		KO1E DMSO	-0.0535085
	KO1E AO	0008782_01	800	6	26100000		KO1E AO	1.69862
	KO1E CMPD39	0008782_01	800	7	31100000		KO1E CMPD39	0.0764688
	KO1E AO/CMPD39	0008782_01	800	8	31900000		KO1E AO/CMPD39	1.36359
SYNJ2BP -Ub		Image Name	Channel	Name	Signal
	PAR DMSO	0008782_01	800	9	-26500
	PAR AO	0008782_01	800	10	87100
	PAR CMPD39	0008782_01	800	11	-15100
	PAR AO/CMPD39	0008782_01	800	12	146000
	KO1E DMSO	0008782_01	800	13	-14600
	KO1E AO	0008782_01	800	14	451000
	KO1E CMPD39	0008782_01	800	15	23800
	KO1E AO/CMPD39	0008782_01	800	16	441000
	Background	0008782_01	800	17	0

## Sheet: Fig 2F
Figure 2F
EXPT1 (Shown in 2E)
												Percentage Ubiquitinated -TOM20
TOM20 - Ub		Image Name	Channel	Name	Signal			Percentage Ubiquitinated -TOM20					EXPT1	EXPT2
	SHSY5Y DMSO	0011100_01	800	1	166		SHSY5Y DMSO	0.0901361				SHSY5Y AO	0.109434	0.0895539
	SHSY5Y AO	0011100_01	800	2	172		SHSY5Y AO	0.109434				SHSY5Y AO/CMPD39	1.01851	2.43902
	SHSY5Y CMPD39	0011100_01	800	3	289		SHSY5Y CMPD39	0.210505				KO11 AO	0.871582	2.17691
	SHSY5Y AO/CMPD39	0011100_01	800	4	1420		SHSY5Y AO/CMPD39	1.01851				KO11 AO/CMPD39	1.16279	1.96741
	KO11 DMSO	0011100_01	800	5	148		KO11 DMSO	0.1164
	KO11 AO	0011100_01	800	6	932		KO11 AO	0.871582
	KO11 CMPD39	0011100_01	800	7	-34.6		KO11 CMPD39	-0.0360547
	KO11 AO/CMPD39	0011100_01	800	8	1400		KO11 AO/CMPD39	1.16279
TOM20 - Total		Image Name	Channel	Name	Signal
	SHSY5Y DMSO	0011100_01	800	9	184000
	SHSY5Y AO	0011100_01	800	10	157000
	SHSY5Y CMPD39	0011100_01	800	11	137000
	SHSY5Y AO/CMPD39	0011100_01	800	12	138000
	KO11 DMSO	0011100_01	800	13	127000
	KO11 AO	0011100_01	800	14	106000
	KO11 CMPD39	0011100_01	800	15	96000
	KO11 AO/CMPD39	0011100_01	800	16	119000
EXPT2
TOM20 - Total		Image Name	Channel	Name	Signal			Percentage Ubiquitinated -TOM20
	SHSY5Y DMSO	0013274_01	800	1	167000		SHSY5Y DMSO	-0.0596164
	SHSY5Y AO	0013274_01	800	2	164000		SHSY5Y AO	0.0895539
	SHSY5Y CMPD39	0013274_01	800	3	148000		SHSY5Y CMPD39	0.37494
	SHSY5Y AO/CMPD39	0013274_01	800	4	136000		SHSY5Y AO/CMPD39	2.43902
	KO11 DMSO	0013274_01	800	5	147000		KO11 DMSO	0.324792
	KO11 AO	0013274_01	800	6	142000		KO11 AO	2.17691
	KO11 CMPD39	0013274_01	800	7	156000		KO11 CMPD39	0.33923
	KO11 AO/CMPD39	0013274_01	800	8	145000		KO11 AO/CMPD39	1.96741
TOM20 - Ub		Image Name	Channel	Name	Signal
	SHSY5Y DMSO	0013274_01	800	9	-99.5
	SHSY5Y AO	0013274_01	800	10	147
	SHSY5Y CMPD39	0013274_01	800	11	557
	SHSY5Y AO/CMPD39	0013274_01	800	12	3400
	KO11 DMSO	0013274_01	800	13	479
	KO11 AO	0013274_01	800	14	3160
	KO11 CMPD39	0013274_01	800	15	531
	KO11 AO/CMPD39	0013274_01	800	16	2910

## Sheet: Fig 2G
Figure 2G
EXPT1 (Shown in 2E)
PhosphoUb (38-76KDa)
		Image Name	Channel	Name	Signal		PhosphoUb
	SHSY5Y DMSO	0003718_01	800	1	182000			Signal EXPT1	Signal EXPT3	Signal EXPT1 Normalised to SHSY5Y AO	Signal EXPT3 Normalised to SHSY5Y AO
	SHSY5Y AO	0003718_01	800	3	1580000		SHSY5Y AO	1580000	6430	1	1
	SHSY5Y CMPD39	0003718_01	800	4	271000		SHSY5Y AO/CMPD39	2260000	10900	1.43038	1.69518
	SHSY5Y AO/CMPD39	0003718_01	800	5	2260000		KO11 AO	2160000	8250	1.36709	1.28305
	KO11 DMSO	0003718_01	800	6	254000		KO11 AO/CMPD39	1760000	8860	1.11392	1.37792
	KO11 AO	0003718_01	800	7	2160000
	KO11 CMPD39	0003718_01	800	9	263000
	KO11 AO/CMPD39	0003718_01	800	10	1760000
EXPT3
PhosphoUb (38-76KDa)
		Image Name	Channel	Name	Signal
	SHSY5Y DMSO	0013275_01	800	1	421
	SHSY5Y AO	0013275_01	800	2	6430
	SHSY5Y CMPD39	0013275_01	800	3	989
	SHSY5Y AO/CMPD39	0013275_01	800	4	10900
	KO11 DMSO	0013275_01	800	5	853
	KO11 AO	0013275_01	800	6	8250
	KO11 CMPD39	0013275_01	800	7	812
	KO11 AO/CMPD39	0013275_01	800	8	8860
