# Supplementary material for: Benchmarking a highly selective USP30 inhibitor for enhancement of mitophagy and pexophagy
Source: Life Sci Alliance. 2021 Nov 29;5(2):e202101287. doi: 10.26508/lsa.202101287 (PMC8645336; doi:10.26508/lsa.202101287)
Supplement: Supplementary file 6 [file LSA-2021-01287_SdataF4.xlsx]

## Sheet: Fig. 4 B 
No. of pexolysosomes per cell															Table Analyzed	No. of pexolysosomes per cell
	96h DMSO			96h CMPD-39 200nM			96h CMPD-39 500nM			96h CMPD-39 1000nM					Dunnett's multiple comparisons test	Mean Diff.	95.00% CI of diff.	Below threshold?	Summary	Adjusted P Value	A-?
Cell ID	1st	2nd	3rd	1st	2nd	3rd	1st	2nd	3rd	1st	2nd	3rd			96h DMSO vs. 96h CMPD-39 200nM	-20.3	-31.30 to -9.306	Yes	****	<0.0001	B	96h CMPD-39 200nM
1	35	82	132	34	154	67	49	227	106	108	115	99			96h DMSO vs. 96h CMPD-39 500nM	-31.77	-42.76 to -20.77	Yes	****	<0.0001	C	96h CMPD-39 500nM
2	34	94	53	16	143	123	121	256	43	49	178	42			96h DMSO vs. 96h CMPD-39 1000nM	-36	-47.00 to -25.01	Yes	****	<0.0001	D	96h CMPD-39 1000nM
3	19	40	37	53	59	166	94	64	66	99	48	74
4	29	104	52	45	73	136	180	215	32	35	6	19			Test details	Mean 1	Mean 2	Mean Diff.	SE of diff.	n1	n2	q	DF
5	28	44	72	9	54	91	91	139	79	70	91	37			96h DMSO vs. 96h CMPD-39 200nM	55.36	75.66	-20.3	4.674	255	255	4.344	1016
6	12	15	83	68	197	12	59	46	130	103	171	41			96h DMSO vs. 96h CMPD-39 500nM	55.36	87.13	-31.77	4.674	255	255	6.797	1016
7	7	60	13	39	23	234	41	16	54	9	210	15			96h DMSO vs. 96h CMPD-39 1000nM	55.36	91.36	-36	4.674	255	255	7.703	1016
8	21	116	97	12	73	113	43	160	35	81	89	17
9	76	128	53	23	96	85	62	184	37	57	29	68
10	84	121	96	74	30	79	34	135	98	92	62	163
11	57	52	64	126	192	59	203	74	111	89	44	118
12	29	69	52	59	61	49	32	98	67	159	311	140
13	7	60	31	87	95	21	189	14	79	65	138	36
14	18	102	106	22	126	38	53	128	99	263	177	46
15	14	45	4	37	91	104	102	107	149	109	151	131
16	41	98	67	17	116	82	39	113	102	73	90	219
17	49	121	28	39	71	70	31	30	52	101	20	240
18	49	42	59	19	175	118	44	28	94	35	167	41
19	58	82	89	36	61	134	32	201	234	28	191	38
20	71	39	61	19	67	51	119	87	36	65	177	27
21	22	45	13	82	50	50	67	73	17	114	113	100
22	104	134	38	10	95	57	110	277	65	197	200	57
23	72	141	101	71	147	114	46	105	4	63	164	15
24	34	63	35	61	44	57	84	12	151	52	166	132
25	48	17	33	41	7	26	110	84	194	116	72	82
26	100	54	51	51	51	101	57	37	152	99	73	109
27	126	127	90	33	79	55	45	78	129	46	102	129
28	100	49	28	42	14	91	50	75	160	167	345	64
29	46	31	19	19	111	90	86	260	56	45	200	58
30	30	61	54	55	302	80	68	83	120	147	149	43
31	12	21	49	33	88	53	89	66	72	131	132	150
32	4	95	67	3	18	166	163	70	29	43	175	144
33	29	126	37	52	115	56	76	71	73	50	20	135
34	8	55	20	50	100	141	97	80	123	108	131	95
35	2	94	60	15	49	114	51	153	122	90	254	56
36	38	51	51	87	75	66	26	167	28	105	149	20
37	46	84	33	41	49	61	8	34	92	19	164	61
38	7	48	21	69	9	74	44	84	122	40	151	36
39	7	115	85	42	138	29	72	66	37	42	39	185
40	4	75	68	62	146	47	45	143	63	1	43	170
41	2	33	87	28	83	169	58	216	73	44	149	7
42	2	102	144	52	41	156	19	220	70	55	142	85
43	10	46	132	79	244	58	121	86	127	63	68	146
44	38	36	71	61	234	85	65	11	188	17	158	51
45	15	98	150	50	45	70	104	128	162	134	36	75
46	63	41	124	28	24	119	70	62	114	137	97	51
47	55	39	85	10	3	73	55	48	98	42	68	26
48	42	68	15	34	37	55	67	33	163	133	100	89
49	25	94	58	77	21	93	58	208	15	120	129	12
50	27	66	26	63	97	47	183	97	115	23	207	104
51	0	45	28	10	110	64	130	86	54	72	107	75
52	3	59	51	28	55	82	55	22	89	181	131	81
53	38	75	69	22	33	60	119	46	17	116	60	101
54	35	47	31	20	97	76	54	53	69	97	176	128
55	56	27	13	124	47	152	104	96	84	71	110	166
56	32	51	6	78	108	138	94	164	42	51	23	130
57	34	17	24	46	171	178	117	42	64	19	67	69
58	96	78	13	34	90	38	27	37	108	109	92	23
59	58	60	18	35	100	91	68	125	36	31	129	172
60	23	27	83	20	66	62	36	77	69	28	153	97
61	54	9	123	15	52	113	42	72	114	27	134	113
62	18	7	192	17	21	102	42	11	180	33	125	78
63	65	134	66	39	32	80	24	78	117	98	49	95
64	106	72	57	47	61	3	81	38	85	42	72	51
65	4	70	81	64	125	363	55	66	166	8	46	123
66	1	78	154	31	176	174	80	115	179	55	52	134
67	7	121	15	54	173	58	29	43	73	67	148	34
68	2	151	55	37	69	98	47	21	50	53	92	86
69	5	100	34	31	78	160	68	197	88	45	39	97
70	9	67	47	23	6	65	79	126	31	7	7	32
71	8	87	66	15	58	52	59	44	192	126	69	111
72	2	102	30	30	117	47	63	172	92	93	210	23
73	8	38	110	4	130	164	16	90	174	37	97	155
74	5	230	82	92	109	45	33	160	114	58	179	49
75	12	65	31	39	99	60	15	57	66	64	77	147
76	1	33	66	91	24	105	105	90	253	20	160	75
77	0	82	112	83	41	78	70	83	83	38	92	55
78	0	22	64	33	56	42	5	56	40	37	192	43
79	42	24	64	48	37	65	11	60	56	99	250	27
80	38	39	95	104	12	110	54	175	80	32	149	111
81	101	41	107	79	27	134	42	260	96	38	64	39
82	64	54	72	72	149	105	67	119	21	21	67	80
83	36	48	29	6	227	86	37	33	8	132	55	23
84	13	68	39	178	39	221	81	86	136	19	73	9
85	42	111	60	233	84	69	73	76	36	55	108	41

## Sheet: Fig. 4 C 
Mean Area of pexolysosomes per cell															Table Analyzed	Mean Area pexolysosomes per cells - individual dots
	96h DMSO			96h CMPD-39 200nM			96h CMPD-39 500nM			96h CMPD-39 1000nM					Dunnett's multiple comparisons test	Mean Diff.	95.00% CI of diff.	Below threshold?	Summary	Adjusted P Value	A-?
Cell ID	1st	2nd	3rd	1st	2nd	3rd	1st	2nd	3rd	1st	2nd	3rd			96h DMSO vs. 96h CMPD-39 200nM	-0.1058	-0.1497 to -0.06188	Yes	****	<0.0001	B	96h CMPD-39 200nM
1	0.33	0.329	0.522	0.613	0.448	0.251	0.355	0.622	0.594	0.519	0.67	0.558			96h DMSO vs. 96h CMPD-39 500nM	-0.1388	-0.1827 to -0.09494	Yes	****	<0.0001	C	96h CMPD-39 500nM
2	0.203	0.521	0.494	0.56	0.441	0.543	0.71	0.645	0.472	0.462	0.547	0.961			96h DMSO vs. 96h CMPD-39 1000nM	-0.1165	-0.1604 to -0.07260	Yes	****	<0.0001	D	96h CMPD-39 1000nM
3	0.257	0.382	0.483	0.88	0.14	0.627	0.315	0.244	1.612	0.713	0.22	0.708
4	0.4	0.384	0.346	0.569	0.195	0.668	0.979	0.39	0.472	0.326	0.045	0.401			Test details	Mean 1	Mean 2	Mean Diff.	SE of diff.	n1	n2	q	DF
5	0.285	0.437	0.546	0.314	0.236	0.565	0.613	0.395	0.667	0.426	0.379	0.494			96h DMSO vs. 96h CMPD-39 200nM	0.3642	0.47	-0.1058	0.01866	255	255	5.669	1016
6	0.444	0.078	0.721	0.531	0.701	0.105	0.423	0.216	0.672	0.551	0.583	0.619			96h DMSO vs. 96h CMPD-39 500nM	0.3642	0.5031	-0.1388	0.01866	255	255	7.441	1016
7	0.064	0.3	0.276	0.34	0.15	0.452	0.263	0.204	0.298	0.119	0.422	0.367			96h DMSO vs. 96h CMPD-39 1000nM	0.3642	0.4807	-0.1165	0.01866	255	255	6.243	1016
8	0.151	0.588	0.466	0.269	0.361	0.499	0.591	0.517	0.47	0.612	0.543	0.256
9	0.427	0.437	0.397	0.724	0.466	0.413	0.345	0.543	0.36	0.446	0.224	0.379
10	0.428	0.379	0.587	0.476	0.167	0.807	0.204	0.509	0.788	0.579	0.595	0.602
11	0.365	0.206	0.5	0.646	0.647	0.675	0.527	0.68	0.568	0.537	0.367	0.52
12	0.29	0.344	0.498	0.329	0.348	0.633	0.106	0.652	0.452	0.473	0.592	0.562
13	0.179	0.219	0.334	0.755	0.312	0.288	0.499	0.198	0.516	0.328	0.388	0.307
14	0.301	0.431	0.358	0.407	0.341	0.806	0.505	0.496	0.625	0.72	0.394	0.251
15	0.211	0.366	0.09	0.421	0.219	0.506	1.016	0.802	1.025	0.393	0.235	0.569
16	0.433	0.548	0.79	0.495	0.415	0.645	0.469	0.582	0.588	0.416	0.26	0.495
17	0.383	0.65	0.269	0.712	0.515	0.481	0.467	0.287	0.649	0.6	0.215	0.717
18	0.44	0.165	0.324	0.427	0.612	0.509	0.283	0.275	0.649	0.649	0.493	0.309
19	0.459	0.486	0.609	0.765	0.282	0.617	0.349	0.626	0.721	0.227	0.592	0.4
20	0.288	0.434	0.565	0.686	0.326	0.278	0.579	0.288	0.58	0.47	0.441	0.601
21	0.216	0.334	0.255	0.612	0.302	0.417	0.386	0.458	0.754	0.52	0.39	0.483
22	0.395	0.509	0.49	0.26	0.378	0.535	0.52	0.969	0.337	0.445	0.577	0.869
23	0.407	0.433	0.716	0.678	0.424	0.899	0.323	1.322	0.202	0.397	0.467	0.269
24	0.175	0.498	0.265	0.6	0.174	0.357	0.56	0.418	0.933	0.227	0.329	0.613
25	0.339	0.198	0.362	0.466	0.064	0.317	0.4	0.523	0.993	0.472	0.244	0.432
26	0.314	0.32	0.472	0.991	0.696	0.627	0.372	0.516	0.526	0.428	0.25	0.483
27	0.472	0.525	0.508	0.384	0.341	0.587	0.391	0.524	0.623	0.335	0.251	0.744
28	0.35	0.317	0.522	0.528	0.227	0.6	0.703	0.42	0.851	0.86	0.411	0.508
29	0.318	0.192	0.486	0.608	0.332	0.591	0.593	0.838	0.633	0.466	0.988	0.386
30	0.312	0.402	0.336	1.156	0.453	0.661	0.397	0.258	0.5	0.501	0.404	0.249
31	0.213	0.271	0.441	0.68	0.578	0.438	0.445	0.226	0.529	0.391	0.386	0.732
32	0.123	0.374	0.568	1.911	0.154	0.659	0.77	0.308	0.504	0.34	0.783	0.443
33	0.357	0.316	0.214	0.593	0.319	0.468	0.545	0.436	0.275	0.997	0.121	0.571
34	0.134	0.164	0.163	0.459	0.27	0.529	0.415	0.516	0.719	0.454	0.415	0.79
35	0	0.276	0.555	0.266	0.319	0.497	0.462	0.544	0.524	0.484	0.433	0.447
36	0.398	0.271	0.968	0.418	0.301	0.314	0.403	0.585	0.186	0.359	0.425	0.688
37	0.435	0.508	0.278	0.413	0.369	0.25	0.258	0.315	0.533	0.217	0.762	0.296
38	0.09	0.24	0.578	0.567	0.214	0.579	0.593	0.273	0.713	0.358	0.41	0.719
39	0.154	0.452	0.37	0.363	0.618	0.317	0.494	0.408	0.372	0.398	0.153	0.54
40	0.179	0.248	0.265	0.27	0.894	0.664	0.682	0.373	0.416	0.045	0.215	0.61
41	0.112	0.109	0.4	0.139	0.637	0.438	0.914	0.693	0.346	0.649	0.415	0.077
42	0.179	0.458	0.448	0.383	0.178	0.463	0.549	0.836	0.26	0.334	0.39	0.505
43	0.278	0.142	0.451	0.661	0.479	0.392	0.444	0.617	0.621	0.387	0.225	0.488
44	0.404	0.264	0.4	0.611	0.436	0.301	0.584	0.204	0.777	0.912	0.475	0.254
45	0.275	0.499	0.363	0.323	0.203	0.392	0.653	0.662	0.609	0.433	0.189	0.319
46	0.619	0.262	0.591	0.35	0.177	0.54	0.399	0.442	0.593	0.416	0.642	0.3
47	0.795	0.211	0.679	0.385	0.343	0.472	0.456	0.232	0.9	0.167	0.282	0.455
48	0.775	0.293	0.233	0.349	0.615	0.52	0.38	0.384	1.071	1.036	0.49	0.737
49	0.22	0.397	0.627	0.549	0.322	0.902	0.229	0.738	0.119	0.643	0.252	0.314
50	0.496	0.339	0.155	0.317	0.536	0.255	0.481	0.62	0.469	0.693	0.383	0.572
51	0.586	0.186	0.118	0.112	0.604	0.214	0.425	0.486	0.348	0.851	0.44	0.81
52	0.314	0.444	0.381	0.307	0.255	0.382	0.783	0.552	0.536	0.864	0.535	0.602
53	0.355	0.343	0.661	0.438	0.361	0.491	1.893	0.458	0.245	0.367	0.182	0.534
54	0.243	0.389	0.173	0.116	0.325	0.46	0.893	0.463	0.512	0.671	0.569	0.654
55	0.42	0.128	0.407	0.725	0.199	0.579	0.84	0.389	0.584	1.026	0.375	0.623
56	0.144	0.296	0.276	0.456	0.616	0.632	0.401	0.544	0.237	0.353	0.076	0.411
57	0.17	0.166	0.78	0.493	0.415	0.459	0.893	0.21	0.351	1.037	0.388	0.551
58	0.474	0.506	0.972	0.437	0.58	0.548	0.367	0.184	0.688	0.799	0.513	1.229
59	0.322	0.48	0.455	0.47	0.706	1.263	0.677	0.608	0.585	0.503	0.42	0.668
60	0.146	0.337	0.239	0.345	0.55	0.517	0.355	0.598	0.725	0.424	0.395	0.551
61	0.363	0.05	0.339	0.43	0.308	0.5	0.346	0.371	0.4	0.609	0.54	0.668
62	0.224	0.064	0.636	0.227	0.288	0.517	0.468	0.13	0.596	0.502	0.421	0.609
63	0.431	0.422	0.323	0.279	0.679	0.672	0.302	0.335	0.383	0.627	0.261	0.585
64	0.399	0.61	0.301	0.392	0.261	0.09	0.578	0.292	0.354	0.41	0.287	0.262
65	0.146	0.223	0.373	0.562	0.349	0.619	0.532	0.39	0.667	0.308	0.578	0.65
66	0.224	0.312	0.444	0.296	0.527	0.563	0.94	0.377	0.803	0.393	0.625	0.481
67	0.102	0.467	0.212	0.647	0.529	0.185	0.276	0.208	0.419	0.501	0.474	0.369
68	0.067	0.636	0.476	0.337	0.602	0.44	0.513	0.111	0.406	0.7	0.581	0.317
69	0.054	0.284	0.406	0.409	0.791	0.784	0.572	0.507	0.596	0.469	0.271	0.414
70	0.254	0.283	0.392	0.571	0.164	0.449	0.487	0.428	0.163	0.122	0.051	0.16
71	0.134	0.322	0.563	0.499	0.528	0.514	0.727	0.379	0.758	0.434	0.216	0.522
72	0.045	0.281	0.357	0.324	0.7	0.555	0.597	0.415	0.547	0.436	0.412	0.5
73	0.106	0.177	0.616	0.258	0.791	0.999	0.134	0.378	0.424	0.284	0.407	0.495
74	0.107	0.53	0.41	0.659	0.526	0.532	0.3	0.766	0.374	0.361	0.378	0.402
75	0.101	0.306	0.327	0.185	0.655	0.708	0.23	0.406	0.375	0.911	0.195	0.464
76	0.09	0.174	0.48	0.583	0.147	0.48	0.594	0.391	0.528	0.6	0.362	0.483
77	0.288	0.419	0.639	0.396	0.295	0.581	0.546	0.348	0.28	0.51	1.061	0.536
78	0.078	0.275	0.661	0.366	0.43	0.286	0.143	0.299	0.31	0.298	1.265	0.449
79	0.248	0.209	0.522	0.445	0.453	0.495	0.187	0.375	0.515	0.465	0.331	0.486
80	0.246	0.351	0.435	0.393	0.452	0.529	0.644	0.319	0.546	0.361	0.403	0.638
81	0.558	0.598	0.581	0.459	0.189	0.658	0.595	0.42	1.036	0.27	0.652	1.221
82	0.469	0.405	0.587	0.307	0.531	0.407	0.382	0.291	0.537	0.326	0.38	0.464
83	0.236	0.328	0.317	0.067	0.483	0.419	0.367	0.223	0.157	0.538	0.36	0.329
84	0.134	0.918	0.797	0.504	0.203	0.683	0.441	0.36	0.522	0.12	0.461	0.259
85	0.278	0.63	0.404	0.542	0.282	0.598	0.666	0.327	0.45	1.554	0.601	0.459
